# Supplementary material for: Perceptions of resuscitation care among in-hospital cardiac arrest responders: a qualitative analysis
Source: BMC Health Serv Res. 2020 Feb 27;20:145. doi: 10.1186/s12913-020-4990-4 (PMC7045452; doi:10.1186/s12913-020-4990-4)
Supplement: Supplementary file 1 — Additional file 1. Spreadsheet with sample quotations for compiled themes. [file 12913_2020_4990_MOESM1_ESM.xlsx]

## Sheet: Sheet1
Themes	Subthemes		Quotes		Interventions/Solutions?
Code Activation	Response Time	Anticipation	(1) This patient had been declining for several hours before he coded. Rapid response was called and it was a long and drawn out time before the team decided patient needed ICU level care. At that time, it was said no beds were open and patients would need to be shuffled around before patient could go to ICU. While an ICU bed was being prepared, the patient ended up coding on the floor. Had the w…
		Geography	This unit is far from the main hospital where the majority of the code team is located and it took 9 minutes from the time the call went out for me and the code team RT to arrive at the scene. When we arrived the patient was receiving compression but ACLS had not yet been initatied and the patient was not receiving appropriate bag mask ventilation.
		Time of Day	This arrest happened close to shift change in an intensive care unit setting. The ICU staff required assistance from the floor code teams.
		Technology	(1) Code pagers did not work, significantly delaying Anesthesia's involvement for airway management by at least 15 minutes. CCMU fellow had to intubate on the floor because of this. (2) because the code was in B2, the cell phones didn't work, it made communication with bed manager/icu fellows difficult. (3) When the CODE BLUE button was pushed, it did not page out to CODE team pagers. The button …
	Code Status Issues	Unknown/inaccessible	(1) It appears that patient and MD had spoken earlier durring rounds that patient wanted to be a DNAR, but order had not been placed in Michart. MD did arrive and notify code team of paitnets preference. (2) I just wanted to mention that this patient was DNAR in the chart but when I arrived (I was the RRT/Code RN that responded) CPR was being performed on this patient. A computer on wheels had th…
		Change in Code Status	(1) When the patient lost BP, MD confirmed with the wife we weren't doing chest compressions per his code status (he was intubation only). I think to much time passed between the loss of the pulse and the wife changing his code status. (2) Accurate determination of the patient's code status based on the unit of service (whether or not "no compressions" status was applicable)	Post-Procedure, From ED, Family Issues
		DNI/DNR incongruence	(1) The patient was DNI but not DNR making resuscitation efforts difficult (i.e. achieved ROSC but mental status poor and not sure protecting airway thus had to bag him but could not intubate him). At my previous institution we had designed our DNR paperwork to have a flowsheet that flowed logically (i.e. if you're DNI then that would prompt you to explain to patient/family that DNR would logical…
		Recognition of Impending Decline	(1) Multiple arrests on this patient, on this day. Family was not only not present, but was not easily available by phone for updates or for code status discussions, repeatedly hanging up on phone. We had taken the step to involve ethics as patient had a terminal illness d/t inability to operate on multiple life-threatening issues, and yet wife (who did not fully underand the code process and wou…
Code Performance	Team Interactions	Role Identification/Clarity	(1) The doctor in charge did not seem to know what the unit nurses were trained for. She thought we were ACLS certifed (we are BLS) and could take fentanyl and versed from our omni. The Pharmacy seemed very disorganized and kept leaving the room. There were quite a few residents just sstanding in the we. The floor RNs were having trouble putting the pt on the cardiac monitor. I think more 'mock c…
		Team Leader Issuses	(1) In the first couple minutes after the code was called (at which point the pt had a pulse but was acutely obtunded) when the first couple MDs arrived there was a slight delay in assuming leadership and taking actions (checking a blood pressure, getting better IV/IO access, etc.). When additional team members arrived and things started moving more quickly, though it was still a little unclear w…
		Education/Experience	(1) Furthermore, no one was keeping time and the team did not know that pulse and rhythm checks were required every 2 minutes and it was my understanding that there had not been a pause in compressions for a pulse or rhythm check prior to my arrival. It was difficult for me to delagate tasks during the code and the patient could have been treated faster and more effectively if there was a better …
		Communication	(1) I was the bedside RN and was traveling with another patient at the time of arrest. I had no notice that EP was going to interogate my patients pacer. If I had known I would have made other arragements with the other patient and not been off the unit at that time. The patient was in the chair during interrogation and iniation of the code even though the patient was known to have underlying VT.…
		Audience	(1) The code ran very smoothly. The only complaint I heard was that there were too many people in the room. Some of the CCMU nursing staff suggested that some of the arrest team leave the room, but this request was not listened too. It didn't affect the results of the code, but that's the ONLY complaint I heard about this. (2) I felt more people were watching in the background instead of acting o…
	Supplies & Equipment	Availability	(1) The drug box is not enough to run a code adequately. We ran out of epinephrine pushes and the pharmacist had to be reminded that we would be needing more. She offered to leave and go pick up more. I sent unit staff to pharmacy for more code drugs. (2) MD wanted to give a rapid bolus but the crash cart only had tubing for the alaris pump- we need gravity tubing in the crash cart. Also, there w…
		Functioning	(1) Bulb non-functioning on MAC blade. (2) The defibrillator pads that were in the crash cart did not work with the AED on the cart - another set had to be found. (3) Equipment function of the EKG monitor was NOT working for smooth transition to CCMU & resulted in chaoticness		Regular auditing/checking of supplies
		Familiarity	(1) Medication box was not located easily, and I was unable to locate a nurse who was available to assist with this. Ended up running to the satellite pharmacy to grab an extra arrest box of medications. (2) Supplies on the cart were very quickly used up, PACU staff was very uncomfortable and others responding from the 11W/10W were unfamiliar with the area and where to get additional supplies. (2…	Anesthesia with supplies vs Pharmacy, Code Carts different in different locations,	Standard Code Carts, Supplies from Single Manufacturer,
		Variability in Protocol	(1) I am the CCMU fellow responding to this rapid response. I was initially contacted prior to the RRT, but was unable to come immediately to the bedside because I was involved in an emergent procedure in CCMU. A rapid response was called. The pt required intubation, and I was told by the Heme attending at bedside that she had called the adult airway team and not gotten a response. The PICU fello…
Code Termination	Transition of Care	Documentation (Written + Verbal)	(1) The CCMU fellow was called, but did not enter the room to assess the situation. She should have found me as the team leader before she decided that she would not accept the patient. Especially since this patient had been in the unit 4 days prior. (2) Codes in MRI are always challenging, communication was accomplished with hard lines located in MRI, however when arrest nurse is attempting to a…	"The 3 D's of Transition of Care: Documentation, Disposition, and Debriefing"
		Disposition	(1) It took a while to figure out if the patient was going to the ICU or not. (2) Had to wait for ICU bed to become available. Pt was on the floor almost 2 hrs and coded twice. (3) There were limited ICU beds which made it difficult to transfer patient to appropriate level of care. (4) Serious consideration should be given about road tripping with an unstable post-code patient. Although the team …
	Cessation		(1) The team's ability to "let go." The patient was gone at least an hour before we stopped coding her. (2) The length of time and amount of medication we used in this code was unacceptable. I strongly feel that this code should not have lasted as long as it did.
Holistic/Other	Family		(1) We had taken the step to involve ethics as patient had a terminal illness d/t inability to operate on multiple life-threatening issues, and yet wife (who did not fully underand the code process and would hang up when discussions were initated) wanted everything done. (2) The family was very upset and I feel not enough was done from the medical teams perspective to communicate with them. Socia…
	Patient Comfort/Attentiveness		(1) Unsure as to why the RRT RN placed IO access when he has two lines there were functioning fine, that patinet was awake at the time it was placed and found it to be very painful, he was given no warning.(2) Dr. Napolitano cannulated this patient for ECMO during CPR, a decision that I feel prolonged this patient's suffering unnecessarily. I don't feel as if the family was kept in the loop appro…
	Other	Recall Bias	(1) This event was 10 week ago. I don't recall much about it. (2) This was sent to me 11 days after the event. It might be more accurate if it were sent more promptly after the event.
